# Supplementary material for: Genetic Effects and Heterosis of Yield and Yield Component Traits Based on Gossypium Barbadense Chromosome Segment Substitution Lines in Two Gossypium Hirsutum Backgrounds
Source: PLoS One. 2016 Jun 27;11(6):e0157978. doi: 10.1371/journal.pone.0157978 (PMC4922568; doi:10.1371/journal.pone.0157978)
Supplement: S1 Excel — (XLS) [file pone.0157978.s001.xls]

## Sheet: CCRI36
alias		MBI9045	MBI9134	MBI9170	MBI9476	MBI9517	MBI9755	MBI9857	MBI9915	MBI9749	MBI9913
nchrom	26
nind	10
popt
;loucs	pos	alleles
name =Chr.1
CGR5056B	131.658	A	A	B	A	A	A	A	A	A	A
NAU3901	182.216	A	A	B	A	B	B	A	A	A	A
name =Chr.2
HAU1475	154.416	A	A	A	A	A	A	A	A	A	B
HAU3182	169.921	A	A	A	A	A	A	A	H	A	A
NAU2277	178.82	A	A	A	A	B	A	A	H	A	A
name =Chr.3
MUSB0087	93.6984	A	A	A	B	A	A	A	A	A	A
HAU1022	105.285	A	A	A	H	A	A	A	A	A	A
HAU0195B	114.402	A	A	A	B	A	A	B	A	A	A
name =Chr.4
MUSB0264	6.40358	A	A	B	A	A	A	A	A	A	A
name =Chr.5
NAU3036	197.409	A	A	A	A	H	A	A	A	A	A
NAU3824A	158.086	A	A	B	A	A	A	A	A	A	A
GH594	149.205	A	B	A	A	A	A	A	A	A	A
NAU2957	141.275	A	A	A	A	H	A	B	A	A	B
name =Chr.7
HAU1367	38.0996	A	A	B	A	H	A	A	A	A	A
NAU2002	85.0587	A	A	A	A	B	A	A	A	A	A
NAU1085	92.2442	A	A	A	A	A	A	H	B	A	A
PGML03933	148.045	A	A	A	A	A	H	A	A	A	A
name =Chr.8
HAU1181	195.941	A	A	A	B	A	A	A	A	A	A
name =Chr.9
HAU1683	193.166	A	A	A	A	A	A	A	A	A	B
name =Chr.10
HAU1516B	169.847	A	A	A	A	A	B	A	A	A	A
name =Chr.11
CGR5040	214.555	A	A	A	A	H	A	A	A	A	A
CGR6697B	86.6605	A	A	B	A	A	A	B	A	A	B
GH433	3.16855	A	A	A	A	A	A	A	A	A	B
DPL0617	0	A	A	A	A	A	A	A	A	A	B
name =Chr.12
BNL3599A	31.452	B	A	A	A	A	A	A	A	A	A
NAU0884	44.817	A	A	A	H	A	A	A	A	A	A
NAU4889	110.863	A	A	A	A	A	H	A	A	A	H
name =Chr.13
HAU1454	114.96	A	A	A	A	A	A	A	H	A	A
NAU3522	151.305	A	A	A	A	B	A	A	A	A	A
CGR5242	164.246	A	A	A	A	B	A	A	A	A	A
name =Chr.14
NAU3648	40.7345	B	A	A	A	A	A	A	A	A	A
NAU5421	46.5395	B	A	A	A	A	A	A	A	A	A
BNL3145	104.331	A	A	A	B	A	A	A	A	A	A
HAU0883A	202.966	A	A	A	A	B	B	A	B	B	A
name =Chr.15
NAU3177	43.6055	A	A	A	A	B	A	A	A	A	A
BNL4082	103.083	A	A	A	A	H	A	A	A	A	A
JESPR152	174.481	A	A	A	A	H	A	A	A	A	A
MUSS085	177.429	A	A	A	B	A	A	A	A	A	A
HAU0059	184.828	A	A	A	B	A	B	A	A	A	A
name =Chr.16
MUSS563	195.091	A	A	A	B	A	B	A	A	A	A
HAU0120	29.1821	B	A	A	A	A	A	A	A	A	A
NAU5120A	52.7237	B	A	A	A	H	A	A	A	A	A
BNL2634	65.9703	B	A	A	A	A	A	A	A	A	A
BNL2986	95.9062	B	A	A	A	A	A	A	A	A	A
DPL0342	127.779	B	A	A	A	A	A	A	A	A	A
NAU2898	2.03988	A	A	A	A	A	B	A	A	A	A
name =Chr.17
HAU2014	23.3358	A	A	A	H	A	A	A	A	A	A
DPL0281	32.4812	A	A	A	H	A	A	A	A	A	A
NAU2909	47.2593	A	A	A	H	A	A	A	A	A	A
NAU2325	56.364	A	A	A	H	A	A	A	A	A	A
HAU0195A	122.794	A	A	H	A	A	A	B	A	A	A
HAU1413	128.078	A	A	H	A	A	A	A	A	A	B
name =Chr.18
NAU4860	152.52	A	A	A	A	A	A	B	A	A	A
GH092c	28.9687	A	A	B	A	A	A	A	A	A	A
name =Chr.19
TMB1600	264.686	A	H	A	A	H	A	A	A	A	A
GH447	237.78	A	H	A	A	A	A	A	A	A	A
NAU5475	145.905	A	A	B	A	A	A	A	A	A	A
NAU3405	17.3885	A	A	B	A	A	A	A	A	A	A
name =Chr.20
CGR5565A	12.3283	A	A	B	A	B	A	A	A	A	A
TMB1125	162.963	A	H	A	A	A	A	B	B	A	A
GH048	194.003	A	B	A	A	A	A	A	A	A	A
name =Chr.21
NAU2141	102.721	A	A	B	A	A	A	A	A	A	A
NAU3354A	178.961	A	A	A	H	A	A	A	A	A	A
NAU5217	147.907	A	A	A	B	A	A	A	A	A	A
TMB1976	153.697	A	A	A	H	A	A	A	A	A	A
PGML03706A	213.883	A	A	A	H	A	A	A	A	A	A
CICR383	0	A	A	A	B	A	A	A	A	A	A
PGML00972	238.315	A	A	A	B	A	A	A	A	A	A
GH132	241.434	A	A	A	B	A	A	A	A	A	A
BNL3279	252.434	A	A	A	B	A	A	A	A	A	A
NAU6530	257.43	A	A	A	B	A	A	A	A	A	A
name =Chr.22
NAU2026	21.8406	A	A	A	A	A	A	B	A	A	A
name =Chr.23
NAU5189	208.143	A	A	H	A	H	A	H	A	H	H
name =Chr.24
NAU2230	23.9743	A	A	A	A	A	H	A	A	A	A
MUSB0255	58.0049	A	A	A	A	A	H	A	A	A	A
PGML03854	108.734	A	A	A	A	A	A	A	A	B	A
name =Chr.26
NAU1100	0	A	A	A	A	A	B	A	A	A	A
NAU2920	4.62266	A	A	A	A	A	H	A	A	A	A
NAU4925	8.19844	A	A	A	B	A	A	A	A	A	A
GH243A	125.53	A	A	A	H	A	A	A	A	A	A
MUSS439	143.645	A	A	B	A	A	A	A	A	A	A
BNL3537	206.563	A	A	A	A	A	B	A	A	A	A
HAU1830	213.966	A	A	A	B	A	A	A	A	A	A
DPL0917B	221.551	A	A	A	A	B	A	A	A	A	A
CGR5152	233.987	A	A	A	A	B	A	A	A	A	A

## Sheet: CCRI45
alias		MBI7049	MBI7115	MBI7251	MBI7311	MBI7346	MBI7455	MBI7469	MBI7505	MBI7506	MBI7541
nchrom	26
nind	10
popt
;loucs	pos	alleles
name =Chr.1
TMB0119a	31.0712	A	A	A	A	A	A	A	H	A	A
TMB1152b	122.656	A	B	B	A	A	A	A	H	A	A
name =Chr.2
CER0058	23.5279	B	A	A	A	A	A	A	A	A	A
CICR0800	129.829	A	A	A	A	A	H	A	A	A	A
HAU1475	154.416	A	H	A	A	A	A	H	A	A	A
TMB1580	159.081	A	H	A	A	A	A	A	A	A	A
HAU3182	169.921	A	A	A	A	A	A	A	H	H	A
NAU2277	178.82	A	A	A	A	A	A	A	H	A	A
name =Chr.3
MUSS424	37.5163	A	A	A	A	A	A	A	B	B	A
NAU1190	57.6217	A	A	A	H	A	A	A	A	A	A
NAU0856	74.7932	A	A	A	H	A	A	A	A	A	A
MUSB0087	93.6984	A	A	A	A	A	A	A	A	A	H
NAU2297	112.346	A	A	A	A	A	H	A	A	A	A
HAU0195b	114.402	H	A	A	A	H	A	B	A	A	A
name =Chr.4
DPL0685	44.9336	A	A	A	A	A	B	A	A	A	A
HAU0101	80.0277	A	A	A	A	A	A	A	A	A	H
name =Chr.5
NAU3402	205.118	A	A	A	A	A	A	A	A	H	A
NAU2296b	172.738	A	A	A	A	A	A	A	H	A	A
NAU2296a	174.502	A	A	A	A	A	A	A	H	A	A
HAU1384	107.857	B	A	A	A	A	A	A	A	A	B
MUSS317	89.9161	A	A	B	B	B	B	B	B	B	B
HAU869	141.275	A	A	A	A	A	A	A	A	B	B
name =Chr.6
COT002	18.2606	A	H	A	A	A	A	A	A	A	A
DPL0847	22.3258	A	H	A	A	A	A	A	A	A	A
Gh082	29.8228	A	A	A	A	A	A	A	B	B	A
BNL1440b	31.1015	A	A	A	A	A	A	A	B	B	A
name =Chr.7
CGR5119	8.60557	A	A	A	A	A	H	A	A	A	H
PGML04198	22.7164	A	A	A	A	A	A	A	H	A	A
NAU4030	29.1766	A	A	A	A	A	A	H	A	A	A
HAU1367	38.0996	A	A	A	H	H	A	A	A	A	A
NAU5120b	73.6879	A	A	B	B	A	A	A	A	A	A
NAU2002	85.0587	A	A	A	A	A	A	A	A	A	H
NAU1085	92.2442	A	A	B	A	B	A	A	A	A	A
Gh506	190.403	A	A	A	A	A	H	A	A	A	A
PGML01916	212.76	A	A	A	A	B	A	A	A	A	A
name =Chr.8
SHIN-1494a	209.785	A	A	H	A	A	A	A	A	A	A
HAU1390	38.9439	A	H	A	A	A	A	A	A	A	A
DPL0841a	30.9007	A	A	A	A	A	A	A	A	A	H
NAU1209	23.4927	A	H	A	A	A	A	A	A	A	A
name =Chr.9
DPL0514b	206.961	A	H	A	A	A	A	A	A	A	A
NAU2354	203.99	A	H	A	A	A	A	A	A	A	A
NAU0805	140.488	A	A	A	B	A	A	A	A	A	A
HAU1683	193.166	H	A	A	A	H	A	H	A	A	A
BNL1414	187.862	A	A	A	A	A	H	A	A	A	A
HAU1966	114.519	A	A	A	A	A	A	A	A	A	B
Gh112	69.5541	A	A	A	A	A	A	A	A	A	H
MUSS432	57.9361	A	A	A	A	A	A	A	A	A	B
NAU2575	39.2646	A	A	A	A	A	A	A	A	A	H
name =Chr.10
STV031	10.7865	A	A	A	A	A	A	H	A	A	H
TMB1288	85.0918	A	A	H	A	A	A	A	A	A	A
DPL0468	91.6582	A	A	A	H	A	A	A	A	A	A
HAU1516b	169.847	A	H	A	A	H	H	A	A	A	A
BNL3563	178.113	A	A	A	A	A	A	A	H	A	A
NAU2911	183.488	A	B	A	A	A	A	A	A	A	A
HAU1701	183.488	A	A	A	A	A	H	A	A	A	A
name =Chr.11
MUSS281	56.312	A	A	A	A	H	A	A	A	A	A
CGR6697b	86.6605	A	A	A	A	B	A	A	A	A	A
HAU0848	90.2736	A	A	A	A	H	A	A	A	A	A
BNL1151	108.569	A	A	A	A	B	A	A	H	A	A
Gh074b	124.654	A	A	A	A	A	A	A	A	A	B
NAU3234	126.675	H	A	A	A	A	A	A	A	A	A
DPL0325	217.124	A	A	A	A	B	A	A	A	A	A
Gh433	3.16855	A	A	B	A	A	A	A	A	A	A
MUCS609	266.366	A	A	A	A	A	B	A	A	A	A
name =Chr.12
TMB0799	12.616	A	A	A	A	A	B	A	A	A	A
NAU0884	44.817	A	A	A	B	A	A	A	A	A	A
HAU1361	84.565	A	A	A	H	A	A	A	A	A	A
HAU0734	101.518	A	A	A	A	A	A	A	A	A	H
name =Chr.13
HAU1454	114.96	H	A	A	A	A	H	A	A	A	H
HAU0371	0	A	A	A	A	A	A	H	A	A	H
NAU3398	137.038	A	A	A	A	H	A	A	A	A	A
CGR5242	164.246	A	A	A	A	B	A	A	A	A	A
name =Chr.14
CGR5544	0	A	A	A	A	A	A	A	H	A	A
NAU3225	171.339	A	A	A	B	A	A	A	A	A	A
NAU3214	181.559	A	A	A	A	A	A	H	A	A	A
NAU3820	191.24	H	A	A	A	A	A	H	A	A	A
DPL0502a	194.001	A	A	A	A	A	A	A	A	H	A
name =Chr.15
HAU1219b	215.935	A	A	A	A	A	A	A	B	B	A
NAU3347	24.5122	A	A	A	A	A	B	A	A	A	A
BNL0786	62.2536	A	A	A	A	A	A	A	H	A	A
HAU0670	66.783	A	A	A	A	A	A	A	A	B	A
Gh649a	77.3431	A	A	A	A	A	H	A	A	A	A
BNL4082	103.083	A	A	A	A	A	A	H	A	A	A
MUSB1081	120.043	A	A	H	H	A	A	A	A	A	A
MUSS085	177.429	A	H	A	A	A	A	A	A	A	A
HAU0059	184.828	H	A	A	A	A	A	A	A	A	A
name =Chr.16
MUSS563	195.091	H	A	A	A	A	H	A	A	A	A
CIR175	11.1518	A	A	A	B	A	A	A	A	A	A
NAU5120a	52.7237	B	A	A	A	H	A	A	A	A	A
BNL2634	65.9703	A	A	B	B	A	A	A	A	A	A
NAU2995	130.131	A	B	A	A	B	A	B	A	A	B
NAU2733	172.889	A	H	A	A	A	A	A	A	A	A
BNL3065	176.712	H	B	A	A	A	A	A	A	A	A
CICR027	107.473	A	A	A	A	A	A	A	B	B	A
DPL0283	182.467	A	A	A	A	A	A	A	B	B	A
name =Chr.17
NAU2898	2.03988	A	A	A	A	A	A	A	H	H	A
HAU2014	23.3358	A	A	A	A	A	A	A	B	A	A
NAU2325	56.364	H	A	A	A	A	A	A	A	A	A
HAU0764	93.276	H	A	A	A	A	A	A	A	A	A
HAU0630	120.043	H	A	A	A	A	A	A	A	B	A
HAU0195a	122.794	B	A	A	A	A	A	A	A	A	A
TMB0874	138.894	H	A	A	A	A	A	A	A	A	A
NAU2691	143.941	A	B	A	A	A	A	A	A	A	A
name =Chr.18
NAU4860	152.52	A	B	A	A	A	A	A	A	A	A
NAU3827	168.717	A	A	A	B	A	A	A	A	A	A
DPL0348	138.796	A	A	A	H	H	A	A	A	A	A
DPL0795	138.796	A	A	A	H	H	A	A	A	A	A
NAU5074	130.962	A	A	A	H	H	A	A	A	A	A
Gh092c	28.9687	A	A	A	A	H	A	A	H	H	A
NAU3211	95.8744	A	A	A	A	A	A	A	H	H	A
BNL1079	51.0957	A	A	A	A	A	A	A	H	A	A
CGR5786a	46.3049	A	A	A	H	A	A	A	A	A	A
NAU4103	38.6716	A	A	A	H	A	A	A	A	A	A
NAU3203	13.8256	A	A	A	A	A	A	H	A	A	A
HAU0595	10.8536	A	A	A	A	H	A	H	A	A	A
NAU3685	5.04306	A	A	A	A	A	A	A	A	H	A
name =Chr.19
TMB1600	264.686	A	A	B	A	A	A	A	A	A	A
CGR5126	259.725	A	A	H	A	A	A	A	A	A	A
HAU1785	257.086	A	A	H	A	A	A	A	A	A	A
BNL3535	242.778	A	A	H	A	A	A	A	A	A	A
DPL0040a	169.973	A	A	H	A	A	A	A	A	A	A
HAU1071b	153.617	A	A	A	H	A	A	A	A	A	A
DPL0540	116.485	H	A	A	A	A	H	A	A	A	A
DPL0444	88.2316	A	B	A	A	A	A	A	A	A	A
BNL0285	80.8018	H	A	A	A	A	A	A	A	A	A
DPL0169	73.3667	H	A	A	A	A	A	A	A	A	B
NAU4884	41.5886	B	A	A	A	A	A	A	A	A	B
name =Chr.20
BNL3089	292.562	A	A	A	B	A	A	B	A	A	B
NAU5013	68.342	A	A	H	B	B	B	A	A	A	B
Gh048	194.003	A	A	A	A	A	A	A	A	B	A
HAU2543	221.529	A	A	H	A	A	A	A	A	A	A
name =Chr.21
DPL0320	0	A	A	A	A	A	B	A	A	A	A
HAU1018	43.6834	A	A	A	A	A	H	A	A	A	A
NAU4003	51.4221	A	A	A	A	A	H	A	A	A	A
TMB1976	153.697	A	A	A	A	A	A	A	A	A	H
CIR068	209.875	A	A	A	A	A	H	A	A	A	A
PGML03706a	213.883	A	A	A	A	A	B	A	A	A	A
NAU4026	194.22	A	A	A	A	A	B	A	A	A	A
HAU1809a	278.729	A	A	A	A	A	B	H	A	A	A
name =Chr.22
NAU1325	152.64	A	A	A	A	A	A	H	A	A	A
NAU2932	136.285	A	A	A	A	A	A	A	H	A	A
NAU2977	142.697	A	A	H	A	A	A	A	A	A	A
MUSS066	77.7585	A	A	A	A	A	A	A	H	A	A
NAU2026	21.8406	A	A	A	A	A	A	A	B	A	A
name =Chr.23
HAU2382	42.1765	A	A	A	H	A	A	A	A	A	A
Gh499	86.9049	A	A	A	A	A	A	A	A	H	A
TMB2862	65.0883	A	H	A	A	A	A	A	A	A	A
JESPR151	70.0196	A	A	H	A	A	A	A	A	A	A
TMB2901	127.925	A	A	B	A	A	A	A	A	A	A
PGML01868a	136.651	A	A	B	A	A	A	A	H	A	A
NAU0859	175.778	A	H	H	A	A	A	A	A	A	A
MUSS050	179.114	A	H	A	A	A	A	A	A	A	H
CGR5862	205.657	A	A	A	A	A	A	A	A	A	H
DPL0524b	212.632	A	A	A	A	A	A	A	A	A	H
name =Chr.24
HAU1432	6.95334	A	H	A	A	A	A	A	A	A	A
BNL1646a	31.5688	A	H	A	A	A	A	A	A	A	H
BNL1646b	28.0117	A	H	A	A	A	A	A	A	A	A
NAU2230	23.9743	A	A	A	A	A	A	A	A	A	B
NAU2914	93.4381	A	A	A	H	A	A	A	A	A	A
name =Chr.25
HAU1783	79.1581	A	A	A	A	A	H	A	H	A	A
BNL1440a	37.1439	A	A	H	A	A	A	A	H	A	A
BNL0827	4.93852	B	A	B	A	A	A	A	A	A	A
DPL0465	0	A	A	A	A	A	H	A	A	A	A
name =Chr.26
NAU4925	8.19844	A	A	H	A	A	A	A	A	A	A
NAU4090	16.1278	A	A	H	A	A	A	A	A	A	A
JESPR066	68.1581	A	A	H	A	A	A	A	A	A	A
NAU5164a	114.807	A	A	A	A	A	A	A	H	A	A
HAU0908	231.387	A	A	A	B	A	A	A	A	A	A
CGR5152	233.987	A	A	A	B	A	A	A	A	A	A
name =Chr.20
name =Chr.20
