# Supplementary material for: Genetic Effects and Heterosis of Yield and Yield Component Traits Based on Gossypium Barbadense Chromosome Segment Substitution Lines in Two Gossypium Hirsutum Backgrounds
Source: PLoS One. 2016 Jun 27;11(6):e0157978. doi: 10.1371/journal.pone.0157978 (PMC4922568; doi:10.1371/journal.pone.0157978)
Supplement: S2 Excel — (XLSX) [file pone.0157978.s002.xlsx]

## Sheet: PopCCRI36
Environment	Replication	Materials	BW (g)	LP (%)	BN (105/hm2)	SCY (kg/hm2)	LY (kg/hm2)
2012CD	1	MBI9915	4.04667	32.0016	5.83443	2361	755.559
2012CD	2	MBI9915	4.05167	33.4842	4.47149	1811.7	606.633
2012CD	1	MBI9476	4.27667	30.0468	5.75495	2461.2	739.511
2012CD	2	MBI9476	4.645	32.0416	5.17524	2403.9	770.249
2012CD	1	MBI9855	4.275	34.9708	5.6952	2434.7	851.433
2012CD	2	MBI9855	4.62333	33.5256	5.33014	2464.3	826.171
2012CD	1	MBI9517	4.42667	35.0527	5.16574	2286.7	801.55
2012CD	2	MBI9517	4.76167	35.1768	5.2868	2517.4	885.54
2012CD	1	MBI9913	4.86833	33.5844	5.16501	2514.5	844.479
2012CD	2	MBI9913	4.94167	34.5363	4.28762	2118.8	731.754
2012CD	1	MBI9134	4.025	29.4824	5.89565	2373	699.617
2012CD	2	MBI9134	4.195	31.2674	8.14398	3416.4	1068.22
2012CD	1	MBI9045	4.58667	31.7224	5.20814	2388.8	757.784
2012CD	2	MBI9045	4.5	33.2871	5.32422	2395.9	797.526
2012CD	1	MBI9170	4.13333	30.7661	5.87589	2428.7	747.217
2012CD	2	MBI9170	4.55333	31.552	3.83895	1748	551.529
2012CD	1	MBI9749	4.265	33.7632	6.32919	2699.4	911.404
2012CD	2	MBI9749	4.58667	34.266	6.24724	2865.4	981.858
2012CD	1	MBI9755	4.02417	33.0707	4.55439	1832.76	605.951
2012CD	2	MBI9755	4.01333	32.9319	4.8461	1944.9	640.492
2012CD	1	MBI9915×MBI9134	4.72667	32.6869	6.08188	2874.7	939.65
2012CD	2	MBI9915×MBI9134	4.52667	32.5847	5.02224	2273.4	740.78
2012CD	1	MBI9476×MBI9134	5.09167	31.4239	6.31817	3217	1010.91
2012CD	2	MBI9476×MBI9134	4.8	30.2778	6.35833	3052	924.078
2012CD	1	MBI9855×MBI9134	4.96333	34.2512	5.19409	2578	882.995
2012CD	2	MBI9855×MBI9134	4.965	34.0047	7.69386	3820	1298.98
2012CD	1	MBI9517×MBI9134	4.95167	32.7163	5.86691	2905.1	950.44
2012CD	2	MBI9517×MBI9134	4.60083	34.1817	5.55878	2557.5	869.102
2012CD	1	MBI9913×MBI9134	5.11667	35.2769	5.77231	2953.5	1041.9
2012CD	2	MBI9913×MBI9134	5.02667	32.6592	5.30431	2666.3	870.791
2012CD	1	MBI9915×MBI9045	4.87667	33.4586	5.88189	2868.4	959.728
2012CD	2	MBI9915×MBI9045	4.88833	35.2199	5.52274	2699.7	950.832
2012CD	1	MBI9476×MBI9045	5.195	33.0665	5.88739	3058.5	1011.34
2012CD	2	MBI9476×MBI9045	5.46833	31.4843	5.19262	2839.5	893.997
2012CD	1	MBI9855×MBI9045	4.75667	34.513	5.81037	2763.8	953.869
2012CD	2	MBI9855×MBI9045	4.865	35.1854	7.18941	3497.65	1230.66
2012CD	1	MBI9517×MBI9045	5.185	36.5799	5.61524	2911.5	1065.02
2012CD	2	MBI9517×MBI9045	4.87833	35.2579	5.81674	2837.6	1000.48
2012CD	1	MBI9913×MBI9045	4.88333	35.9116	4.60034	2246.5	806.754
2012CD	2	MBI9913×MBI9045	5.24167	36.1526	4.79771	2514.8	909.166
2012CD	1	MBI9915×MBI9170	4.62333	34.535	4.51406	2087	720.745
2012CD	2	MBI9915×MBI9170	4.66333	36.2402	4.55147	2122.5	769.198
2012CD	1	MBI9476×MBI9170	4.64333	33.5966	5.63238	2615.3	878.651
2012CD	2	MBI9476×MBI9170	5	32.5667	5.6628	2831.4	922.093
2012CD	1	MBI9855×MBI9170	4.32667	34.94	4.65913	2015.85	704.178
2012CD	2	MBI9855×MBI9170	4.55	34.9084	5.54549	2523.2	880.809
2012CD	1	MBI9517×MBI9170	4.44833	34.1326	5.73473	2551	870.723
2012CD	2	MBI9517×MBI9170	4.96333	36.7696	5.7542	2856	1050.14
2012CD	1	MBI9913×MBI9170	4.76833	35.4072	4.94009	2355.6	834.052
2012CD	2	MBI9913×MBI9170	4.64667	35.2224	5.82267	2705.6	952.977
2012CD	1	MBI9915×MBI9749	4.81333	34.7299	6.54474	3150.2	1094.06
2012CD	2	MBI9915×MBI9749	4.92333	35.3419	6.85085	3372.9	1192.05
2012CD	1	MBI9476×MBI9749	5.075	32.5123	6.20433	3148.7	1023.72
2012CD	2	MBI9476×MBI9749	5.24333	33.63	6.92384	3630.4	1220.9
2012CD	1	MBI9855×MBI9749	4.97667	34.1929	6.26584	3118.3	1066.24
2012CD	2	MBI9855×MBI9749	5.36	36.2562	6.78899	3638.9	1319.33
2012CD	1	MBI9517×MBI9749	4.78167	34.5068	6.91516	3306.6	1141
2012CD	2	MBI9517×MBI9749	4.61583	36.0923	5.87987	2714.05	970.169
2012CD	1	MBI9913×MBI9749	4.78	35.0767	5.7523	2749.6	964.469
2012CD	2	MBI9913×MBI9749	5.10167	36.818	5.98295	3052.3	1123.8
2012CD	1	MBI9915×MBI9755	4.41833	35.3418	5.55323	2453.6	865.753
2012CD	2	MBI9915×MBI9755	4.63333	35.2355	6.23914	2890.8	1016.73
2012CD	1	MBI9476×MBI9755	4.505	31.1136	5.62908	2535.9	789.009
2012CD	2	MBI9476×MBI9755	5.00833	30.5824	5.74742	2878.5	880.313
2012CD	1	MBI9855×MBI9755	4.60167	32.1985	5.19529	2390.7	769.769
2012CD	2	MBI9855×MBI9755	4.7375	32.9939	5.64876	2676.1	885.22
2012CD	1	MBI9517×MBI9755	5.055	32.4431	5.64649	2854.3	926.024
2012CD	2	MBI9517×MBI9755	5.10167	32.8977	6.44005	3285.5	1080.86
2012CD	1	MBI9913×MBI9755	4.64833	32.7357	5.09753	2369.5	775.674
2012CD	2	MBI9913×MBI9755	5.23833	34.5212	5.43971	2849.5	983.68
2012CD	1	CCRI36	4.45833	35.3271	5.04374	2248.67	794.389
2012CD	2	CCRI36	4.70583	35.5471	5.35444	2519.71	896.28
2012CD	1	Hai1	3.32667	33.56	1.96593	654	219.482
2012CD	2	Hai1	3.16	33.16	1.9019	601	199.292
2013AY	1	MBI9915	5.061	37.6737	6.38913	3233.54	1218.19
2013AY	2	MBI9915	4.996	36.1156	7.83597	3914.85	1413.87
2013AY	1	MBI9476	5.29667	31.8565	5.15159	2728.62	869.245
2013AY	2	MBI9476	5.35567	31.6549	5.00094	2678.34	847.826
2013AY	1	MBI9855	5.09467	37.8828	6.48188	3302.3	1251
2013AY	2	MBI9855	5.07033	36.5459	5.81843	2950.14	1078.15
2013AY	1	MBI9517	5.26333	34.5725	6.86091	3611.12	1248.46
2013AY	2	MBI9517	5.13933	35.4391	5.89128	3027.72	1073
2013AY	1	MBI9913	5.67667	35.9542	5.19957	2951.62	1061.23
2013AY	2	MBI9913	5.56233	36.6273	5.35942	2981.09	1091.89
2013AY	1	MBI9134	4.64767	29.3409	5.3022	2464.29	723.044
2013AY	2	MBI9134	4.36333	30.9004	6.26289	2732.71	844.417
2013AY	1	MBI9045	5.00033	36.9242	6.24711	3123.76	1153.42
2013AY	2	MBI9045	5.29467	37.1632	6.35035	3362.3	1249.54
2013AY	1	MBI9170	5.37033	35.3299	4.70667	2527.64	893.012
2013AY	2	MBI9170	5.154	35.584	4.08814	2107.03	749.764
2013AY	1	MBI9749	5.237	35.566	6.91727	3622.57	1288.41
2013AY	2	MBI9749	5.10033	36.2329	6.16384	3143.76	1139.08
2013AY	1	MBI9755	4.895	34.2526	5.77337	2826.06	968.001
2013AY	2	MBI9755	4.948	34.7346	5.29365	2619.3	909.803
2013AY	1	MBI9915×MBI9134	5.704	33.9277	6.13883	3501.59	1188.01
2013AY	2	MBI9915×MBI9134	5.33233	33.2687	6.80746	3629.96	1207.64
2013AY	1	MBI9476×MBI9134	5.19367	32.1866	5.03211	2613.51	841.202
2013AY	2	MBI9476×MBI9134	5.25833	31.1506	5.56676	2927.19	911.835
2013AY	1	MBI9855×MBI9134	5.46833	32.0268	6.30917	3450.06	1104.95
2013AY	2	MBI9855×MBI9134	5.09833	32.8212	6.64911	3389.94	1112.62
2013AY	1	MBI9517×MBI9134	5.195	33.898	6.75373	3508.56	1189.33
2013AY	2	MBI9517×MBI9134	5.34933	34.59	6.13506	3281.85	1135.19
2013AY	1	MBI9913×MBI9134	5.57433	33.2297	6.57754	3666.54	1218.38
2013AY	2	MBI9913×MBI9134	5.67433	33.6838	6.23692	3539.04	1192.08
2013AY	1	MBI9915×MBI9045	4.95633	37.3596	7.45937	3697.11	1381.23
2013AY	2	MBI9915×MBI9045	5.37733	38.5321	7.78341	4185.4	1612.72
2013AY	1	MBI9476×MBI9045	5.81467	36.1098	6.14919	3575.55	1291.13
2013AY	2	MBI9476×MBI9045	5.94133	34.7789	6.47843	3849.05	1338.66
2013AY	1	MBI9855×MBI9045	5.45233	37.5925	6.39765	3488.21	1311.31
2013AY	2	MBI9855×MBI9045	5.283	36.8288	7.18221	3794.36	1397.42
2013AY	1	MBI9517×MBI9045	5.59967	37.9725	7.12763	3991.24	1515.57
2013AY	2	MBI9517×MBI9045	5.92133	36.6415	6.48849	3842.05	1407.79
2013AY	1	MBI9913×MBI9045	5.29257	39.5811	7.22295	3822.8	1513.11
2013AY	2	MBI9913×MBI9045	5.20367	38.5177	6.40921	3335.14	1284.62
2013AY	1	MBI9915×MBI9170	5.24667	39.1614	6.21919	3263	1277.84
2013AY	2	MBI9915×MBI9170	5.18467	36.6915	6.31801	3275.68	1201.9
2013AY	1	MBI9476×MBI9170	5.79867	36.7383	6.30524	3656.2	1343.23
2013AY	2	MBI9476×MBI9170	6.09167	35.8796	5.80044	3533.44	1267.78
2013AY	1	MBI9855×MBI9170	5.46633	37.1425	5.76481	3151.24	1170.45
2013AY	2	MBI9855×MBI9170	5.319	36.2286	5.36184	2851.96	1033.23
2013AY	1	MBI9517×MBI9170	5.624	36.8717	6.35829	3575.9	1318.5
2013AY	2	MBI9517×MBI9170	5.76567	36.9197	7.16086	4128.71	1524.31
2013AY	1	MBI9913×MBI9170	6.06533	39.0361	6.30213	3822.45	1492.13
2013AY	2	MBI9913×MBI9170	5.673	36.7237	6.90814	3918.99	1439.2
2013AY	1	MBI9915×MBI9749	5.231	39.3488	7.63461	3993.66	1571.46
2013AY	2	MBI9915×MBI9749	5.13133	39.327	8.16294	4188.68	1647.28
2013AY	1	MBI9476×MBI9749	5.80967	35.8753	6.09983	3543.8	1271.35
2013AY	2	MBI9476×MBI9749	5.593	34.6803	5.66062	3165.99	1097.97
2013AY	1	MBI9855×MBI9749	5.30133	38.4494	7.46048	3955.05	1520.69
2013AY	2	MBI9855×MBI9749	5.55033	36.7666	7.21468	4004.39	1472.28
2013AY	1	MBI9517×MBI9749	5.58833	34.1068	7.36725	4117.06	1404.2
2013AY	2	MBI9517×MBI9749	5.54	35.4753	7.00632	3881.5	1376.97
2013AY	1	MBI9913×MBI9749	5.69833	38.9237	5.60679	3194.94	1243.59
2013AY	2	MBI9913×MBI9749	5.834	38.1785	6.30575	3678.78	1404.5
2013AY	1	MBI9915×MBI9755	5.672	37.5059	6.75062	3828.95	1436.08
2013AY	2	MBI9915×MBI9755	5.29933	37.9607	6.55502	3473.72	1318.65
2013AY	1	MBI9476×MBI9755	5.10567	31.9971	5.05607	2581.46	825.994
2013AY	2	MBI9476×MBI9755	5.53867	32.3363	5.38072	2980.2	963.686
2013AY	1	MBI9855×MBI9755	5.071	34.7663	5.90399	2993.91	1040.87
2013AY	2	MBI9855×MBI9755	5.18067	34.6609	6.39257	3311.78	1147.89
2013AY	1	MBI9517×MBI9755	5.37333	35.1055	6.54901	3519	1235.36
2013AY	2	MBI9517×MBI9755	5.25467	35.3083	6.44579	3387.05	1195.91
2013AY	1	MBI9913×MBI9755	5.53833	35.5041	6.29736	3487.69	1238.27
2013AY	2	MBI9913×MBI9755	5.55333	36.8908	6.77431	3762	1387.83
2013AY	1	CCRI36	5.66633	38.3787	5.49735	3114.98	1195.49
2013AY	2	CCRI36	5.14333	37.3493	5.8208	2993.83	1118.18
2013AY	1	Hai1	3.29767	33.7815	2.67208	881.163	297.67
2013AY	2	Hai1	4.22633	32.6288	2.47789	1047.24	341.701
2013CD	1	MBI9915	4.34667	33.0138	4.62839	2011.81	664.174
2013CD	2	MBI9915	4.24833	34.0133	4.96106	2107.62	716.874
2013CD	1	MBI9476	4.47833	28.917	2.92827	1311.38	379.21
2013CD	2	MBI9476	4.165	27.571	3.70198	1541.88	425.111
2013CD	1	MBI9855	4.58917	33.9642	4.55584	2090.75	710.106
2013CD	2	MBI9855	4.41792	33.3595	4.82892	2133.38	711.683
2013CD	1	MBI9517	4.94167	34.5363	5.19637	2567.88	886.848
2013CD	2	MBI9517	4.46	35.0149	4.45572	1987.25	695.835
2013CD	1	MBI9913	5.01167	34.4862	4.06152	2035.5	701.967
2013CD	2	MBI9913	4.74167	35.0439	3.8681	1834.13	642.75
2013CD	1	MBI9134	4.14	31.0498	4.32609	1791	556.101
2013CD	2	MBI9134	3.95167	29.6921	4.08056	1612.5	478.785
2013CD	1	MBI9045	4.50333	32.5685	4.87583	2195.75	715.122
2013CD	2	MBI9045	4.36667	34.8092	4.02366	1757	611.597
2013CD	1	MBI9170	4.245	30.3887	4.23763	1798.88	546.655
2013CD	2	MBI9170	4.34167	30.4415	4.76631	2069.38	629.948
2013CD	1	MBI9749	4.87167	32.9894	4.96198	2417.31	797.456
2013CD	2	MBI9749	4.97333	33.5121	5.54859	2759.5	924.765
2013CD	1	MBI9755	4.42	30.6184	3.44005	1520.5	465.553
2013CD	2	MBI9755	4.28833	31.9083	4.13943	1775.12	566.412
2013CD	1	MBI9915×MBI9134	4.77167	30.4226	4.33601	2069	629.444
2013CD	2	MBI9915×MBI9134	4.95667	31.1365	5.3655	2659.5	828.076
2013CD	1	MBI9476×MBI9134	4.725	29.5591	4.14656	1959.25	579.136
2013CD	2	MBI9476×MBI9134	4.72833	29.503	5.29124	2501.88	738.128
2013CD	1	MBI9855×MBI9134	4.69833	32.0326	5.08718	2390.12	765.62
2013CD	2	MBI9855×MBI9134	4.88	32.3429	5.08555	2481.75	802.67
2013CD	1	MBI9517×MBI9134	4.54	33.1498	5.07214	2302.75	763.357
2013CD	2	MBI9517×MBI9134	4.40667	32.413	4.50454	1985	643.398
2013CD	1	MBI9913×MBI9134	5.08167	32.0433	4.37602	2223.75	712.563
2013CD	2	MBI9913×MBI9134	5.005	31.6017	4.18981	2097	662.688
2013CD	1	MBI9915×MBI9045	4.185	35.6033	5.07348	2123.25	755.948
2013CD	2	MBI9915×MBI9045	4.26	36.9718	5.08744	2167.25	801.272
2013CD	1	MBI9476×MBI9045	4.99167	32.9549	4.64449	2318.38	764.019
2013CD	2	MBI9476×MBI9045	5.045	32.8378	5.61843	2834.5	930.787
2013CD	1	MBI9855×MBI9045	5.01167	35.8497	4.89882	2455.12	880.155
2013CD	2	MBI9855×MBI9045	5.03667	35.6056	5.27407	2656.38	945.817
2013CD	1	MBI9517×MBI9045	5.02167	36.2098	6.05115	3038.69	1100.3
2013CD	2	MBI9517×MBI9045	4.91	34.9966	7.01935	3446.5	1206.16
2013CD	1	MBI9913×MBI9045	4.80167	33.9465	5.81725	2793.25	948.212
2013CD	2	MBI9913×MBI9045	4.94333	36.5475	4.58522	2266.62	828.396
2013CD	1	MBI9915×MBI9170	4.76333	33.24	6.20469	2955.5	982.409
2013CD	2	MBI9915×MBI9170	4.48333	33.0855	5.85251	2623.88	868.122
2013CD	1	MBI9476×MBI9170	4.99833	31.8773	4.29043	2144.5	683.609
2013CD	2	MBI9476×MBI9170	5.02833	32.4163	4.84206	2434.75	789.256
2013CD	1	MBI9855×MBI9170	4.97333	34.3164	4.64653	2310.88	793.008
2013CD	2	MBI9855×MBI9170	4.68833	32.6268	5.57661	2614.5	853.028
2013CD	1	MBI9517×MBI9170	5.03167	33.1236	5.54513	2790.12	924.188
2013CD	2	MBI9517×MBI9170	5.025	33.9303	5.23706	2631.62	892.92
2013CD	1	MBI9913×MBI9170	5.12667	34.6879	5.67547	2909.63	1009.29
2013CD	2	MBI9913×MBI9170	4.69333	34.7301	4.94531	2321	806.086
2013CD	1	MBI9915×MBI9749	5.26667	35.981	6.02563	3173.5	1141.86
2013CD	2	MBI9915×MBI9749	5.04667	34.8745	5.10238	2575	898.018
2013CD	1	MBI9476×MBI9749	5.11	32.0613	5.76835	2947.62	945.047
2013CD	2	MBI9476×MBI9749	5.485	31.9052	5.12306	2810	896.536
2013CD	1	MBI9855×MBI9749	4.85833	34.7856	6.03551	2932.25	1020
2013CD	2	MBI9855×MBI9749	4.86	34.7394	4.85211	2358.13	819.198
2013CD	1	MBI9517×MBI9749	4.8	34.1667	6.18281	2967.75	1013.98
2013CD	2	MBI9517×MBI9749	4.97833	34.3823	5.9759	2975	1022.87
2013CD	1	MBI9913×MBI9749	4.85	34.5704	5.36134	2600.25	898.918
2013CD	2	MBI9913×MBI9749	4.96	35.4839	5.61089	2783	987.516
2013CD	1	MBI9915×MBI9755	4.79667	35.0938	5.48923	2633	924.02
2013CD	2	MBI9915×MBI9755	4.59167	33.9746	4.74283	2177.75	739.882
2013CD	1	MBI9476×MBI9755	4.85833	30.1887	5.01226	2435.12	735.132
2013CD	2	MBI9476×MBI9755	4.98667	29.5455	3.84576	1917.75	566.608
2013CD	1	MBI9855×MBI9755	4.795	33.6114	5.04718	2420.12	813.438
2013CD	2	MBI9855×MBI9755	4.88833	33.2424	4.58029	2239	744.298
2013CD	1	MBI9517×MBI9755	5.15167	33.7431	5.47735	2821.75	952.147
2013CD	2	MBI9517×MBI9755	4.76167	32.7266	5.31038	2528.62	827.534
2013CD	1	MBI9913×MBI9755	4.90833	34.4312	4.48956	2203.63	758.735
2013CD	2	MBI9913×MBI9755	4.84667	35.3508	5.3088	2573	909.575
2013CD	1	CCRI36	4.77333	35.6494	4.58328	2187.75	779.921
2013CD	2	CCRI36	4.545	33.8467	4.12294	1873.88	634.245
2013CD	1	Hai1	2.62667	34.5178	2.78585	731.75	252.584
2013CD	2	Hai1	2.49667	36.0481	2.31409	577.75	208.268
2013LY	1	MBI9915	4.75567	35.2422	2.41076	1146.48	404.043
2013LY	2	MBI9915	4.534	34.936	2.97433	1348.56	471.134
2013LY	1	MBI9476	4.66933	33.4928	1.3661	637.879	213.644
2013LY	2	MBI9476	5.15867	33.6521	1.54756	798.333	268.656
2013LY	1	MBI9855	5.416	35.0935	3.23452	1751.82	614.775
2013LY	2	MBI9855	5.45267	35.3344	2.52573	1377.2	486.624
2013LY	1	MBI9517	5.72967	36.2732	2.59078	1484.43	538.451
2013LY	2	MBI9517	5.501	37.0478	4.44155	2443.3	905.187
2013LY	1	MBI9913	6.276	36.7378	2.46417	1546.52	568.156
2013LY	2	MBI9913	5.86467	37.5298	2.5573	1499.77	562.862
2013LY	1	MBI9134	5.06433	31.8699	2.46009	1245.87	397.058
2013LY	2	MBI9134	4.863	32.0995	2.90069	1410.61	452.798
2013LY	1	MBI9045	5.25667	36.9689	1.59033	835.985	309.055
2013LY	2	MBI9045	5.432	35.0884	2.39155	1299.09	455.83
2013LY	1	MBI9170	5.06824	35.6314	1.49714	758.788	270.367
2013LY	2	MBI9170	5.05495	35.4818	1.45586	735.928	261.155
2013LY	1	MBI9749	5.64983	33.5162	4.03032	2277.06	764.035
2013LY	2	MBI9749	5.63633	34.319	4.22778	2382.92	817.793
2013LY	1	MBI9755	5.541	33.7063	3.59736	1993.3	671.866
2013LY	2	MBI9755	5.4296	35.3691	2.62129	1423.26	503.393
2013LY	1	MBI9915×MBI9134	5.557	33.7412	3.3851	1881.1	634.706
2013LY	2	MBI9915×MBI9134	5.55033	34.9228	2.80873	1558.94	544.426
2013LY	1	MBI9476×MBI9134	5.44167	32.3798	5.45211	2966.86	960.662
2013LY	2	MBI9476×MBI9134	5.6	30.6905	4.92424	2757.58	846.313
2013LY	1	MBI9855×MBI9134	5.22267	34.1269	5.34297	2790.45	952.295
2013LY	2	MBI9855×MBI9134	5.598	32.6307	4.79027	2681.59	875.022
2013LY	1	MBI9517×MBI9134	5.22533	35.4236	6.35569	3321.06	1176.44
2013LY	2	MBI9517×MBI9134	5.63	34.0675	4.23126	2382.2	811.555
2013LY	1	MBI9913×MBI9134	5.87233	34.8981	3.6741	2157.56	752.947
2013LY	2	MBI9913×MBI9134	5.434	33.5787	3.3202	1804.2	605.825
2013LY	1	MBI9915×MBI9045	5.70667	38.0199	3.65867	2087.88	793.809
2013LY	2	MBI9915×MBI9045	5.55133	37.4505	5.23038	2903.56	1087.4
2013LY	1	MBI9476×MBI9045	5.74233	36.5879	4.96228	2849.51	1042.58
2013LY	2	MBI9476×MBI9045	6.08733	35.8304	3.46873	2111.53	762.161
2013LY	1	MBI9855×MBI9045	5.557	37.6762	3.86293	2146.63	808.768
2013LY	2	MBI9855×MBI9045	5.21917	35.8929	4.83678	2524.39	906.077
2013LY	1	MBI9517×MBI9045	5.838	39.1173	5.54842	3239.17	1267.07
2013LY	2	MBI9517×MBI9045	6.077	36.032	4.12827	2508.75	903.954
2013LY	1	MBI9913×MBI9045	5.56633	39.0203	4.81105	2677.99	1044.96
2013LY	2	MBI9913×MBI9045	5.52133	37.6298	4.97821	2748.64	1034.31
2013LY	1	MBI9915×MBI9170	5.60967	38.9447	3.62186	2031.74	778.474
2013LY	2	MBI9915×MBI9170	5.48233	37.8975	4.07939	2236.46	851.809
2013LY	1	MBI9476×MBI9170	5.37033	38.6967	3.04077	1632.99	634.016
2013LY	2	MBI9476×MBI9170	5.88267	37.9533	2.29539	1350.3	512.485
2013LY	1	MBI9855×MBI9170	5.677	38.0013	3.13806	1781.48	676.984
2013LY	2	MBI9855×MBI9170	5.315	38.269	4.41468	2346.4	897.946
2013LY	1	MBI9517×MBI9170	6.00633	37.7934	3.65895	2197.69	830.582
2013LY	2	MBI9517×MBI9170	6.35967	37.4286	3.87617	2465.11	922.657
2013LY	1	MBI9913×MBI9170	5.94067	37.3808	3.5896	2132.46	797.131
2013LY	2	MBI9913×MBI9170	5.924	35.6122	4.20554	2491.36	887.229
2013LY	1	MBI9915×MBI9749	6.006	38.3616	4.92046	2955.23	1133.67
2013LY	2	MBI9915×MBI9749	5.81367	38.7936	6.08812	3539.43	1373.07
2013LY	1	MBI9476×MBI9749	5.554	37.1864	4.95561	2752.35	1023.5
2013LY	2	MBI9476×MBI9749	6.09967	36.2533	4.73815	2890.11	1047.76
2013LY	1	MBI9855×MBI9749	5.74933	37.0652	6.14353	3532.12	1309.19
2013LY	2	MBI9855×MBI9749	5.22867	36.4975	5.9177	3094.17	1129.29
2013LY	1	MBI9517×MBI9749	5.93567	36.4688	5.09293	3022.99	1102.45
2013LY	2	MBI9517×MBI9749	5.716	35.4152	4.31723	2467.73	873.951
2013LY	1	MBI9913×MBI9749	5.725	37.4964	5.37085	3074.81	1152.94
2013LY	2	MBI9913×MBI9749	6.13633	38.6333	6.93886	4257.92	1644.97
2013LY	1	MBI9915×MBI9755	5.63967	37.8214	2.88265	1625.72	614.87
2013LY	2	MBI9915×MBI9755	5.30133	35.5131	4.70894	2496.36	886.536
2013LY	1	MBI9476×MBI9755	5.72967	34.6675	4.57408	2620.8	908.565
2013LY	2	MBI9476×MBI9755	5.75467	35.8955	4.55915	2623.64	941.768
2013LY	1	MBI9855×MBI9755	5.931	36.0591	3.4994	2075.49	748.404
2013LY	2	MBI9855×MBI9755	5.69067	37.6611	2.79115	1588.35	598.191
2013LY	1	MBI9517×MBI9755	5.506	35.7549	4.98891	2746.89	982.15
2013LY	2	MBI9517×MBI9755	5.18533	36.4554	5.37326	2786.21	1015.72
2013LY	1	MBI9913×MBI9755	6.005	37.1024	3.02873	1818.75	674.8
2013LY	2	MBI9913×MBI9755	5.82967	37.292	4.38516	2556.4	953.334
2013LY	1	CCRI36	5.78033	38.4522	2.31591	1338.67	514.75
2013LY	2	CCRI36	5.037	38.6473	3.3924	1708.75	660.386
2013LY	1	Hai1	3.05417	36.3984	1.12415	343.333	124.968
2013LY	2	Hai1	3.23692	36.6088	1.53485	496.818	181.879

## Sheet: PopCCRI45
Environment	Replication	Materials	BW (g)	LP (%)	BN (105/hm2)	SCY (kg/hm2)	LY (kg/hm2)
2012AY	1	MBI7115	5.094	33.6376	4.04122	2058.6	692.464
2012AY	2	MBI7115	5.81767	31.8169	4.06205	2363.16	751.885
2012AY	1	MBI7346	5.1365	27.3234	4.0926	2102.16	574.382
2012AY	2	MBI7346	5.65333	29.5519	4.27093	2414.5	713.53
2012AY	1	MBI7469	4.944	31.4258	3.9844	1969.89	616.765
2012AY	2	MBI7469	5.16467	30.5086	4.2972	2219.36	677.096
2012AY	1	MBI7506	5.5715	30.4936	3.91144	2179.26	664.421
2012AY	2	MBI7506	5.45333	30.4523	4.49633	2452	746.691
2012AY	1	MBI7505	5.81567	31.1086	4.55739	2650.42	832.095
2012AY	2	MBI7505	5.71	29.066	3.99146	2279.12	662.45
2012AY	1	MBI7049	4.68833	35.2009	4.54493	2130.81	750.064
2012AY	2	MBI7049	5.28667	33.3291	3.3069	1748.25	582.677
2012AY	1	MBI7541	5.0055	32.9346	4.32185	2163.3	717.045
2012AY	2	MBI7541	5.25767	33.9758	4.94927	2602.16	884.105
2012AY	1	MBI7455	5.28267	34.6795	3.444	1819.35	630.941
2012AY	2	MBI7455	5.47533	32.5521	4.14646	2270.32	739.037
2012AY	1	MBI7251	4.94933	29.5932	3.17588	1571.85	465.161
2012AY	2	MBI7251	4.76367	27.728	3.43029	1634.08	451.937
2012AY	1	MBI7311	4.75733	30.4162	4.1744	1985.9	604.035
2012AY	2	MBI7311	4.91433	31.7981	5.18491	2548.04	810.229
2012AY	1	MBI7115×MBI7049	6.04	35.0773	4.79346	2895.25	1015.57
2012AY	2	MBI7115×MBI7049	5.52757	34.1081	5.77453	3191.91	1088.7
2012AY	1	MBI7346×MBI7049	5.463	32.3417	6.23546	3406.43	1101.63
2012AY	2	MBI7346×MBI7049	5.77167	32.2899	6.14023	3543.94	1144.33
2012AY	1	MBI7469×MBI7049	6.04033	33.5302	4.13307	2496.51	837.085
2012AY	2	MBI7469×MBI7049	5.63137	32.4935	4.0498	2280.59	743.281
2012AY	1	MBI7506×MBI7049	6.04033	35.3733	5.13674	3102.76	1097.55
2012AY	2	MBI7506×MBI7049	5.74733	34.279	4.71288	2708.65	932.81
2012AY	1	MBI7505×MBI7049	5.902	31.1533	5.22293	3082.57	960.323
2012AY	2	MBI7505×MBI7049	6.23567	32.6402	5.45064	3398.84	1109.39
2012AY	1	MBI7115×MBI7541	6.34567	33.9129	4.16302	2641.71	895.881
2012AY	2	MBI7115×MBI7541	5.726	32.856	4.80654	2752.23	904.27
2012AY	1	MBI7346×MBI7541	5.65467	31.1424	6.2772	3549.55	1105.42
2012AY	2	MBI7346×MBI7541	5.46867	34.146	6.74767	3690.07	1260.01
2012AY	1	MBI7469×MBI7541	4.852	32.9898	5.15911	2503.2	825.801
2012AY	2	MBI7469×MBI7541	5.41067	33.9005	4.99449	2702.35	917.925
2012AY	1	MBI7506×MBI7541	6.07792	33.5218	5.25332	3192.92	1077.18
2012AY	2	MBI7506×MBI7541	5.99217	34.1735	5.91348	3543.46	1220.06
2012AY	1	MBI7505×MBI7541	6.053	33.6142	5.42415	3283.24	1103.63
2012AY	2	MBI7505×MBI7541	5.87083	34.0167	5.24319	3078.19	1046.27
2012AY	1	MBI7115×MBI7455	6.367	36.0668	4.55181	2898.14	1049.71
2012AY	2	MBI7115×MBI7455	6.2815	35.542	4.27683	2686.49	958.166
2012AY	1	MBI7346×MBI7455	6.30533	35.8903	5.97542	3767.7	1352.24
2012AY	2	MBI7346×MBI7455	6.136	35.3542	5.4353	3335.1	1179.1
2012AY	1	MBI7469×MBI7455	5.91267	36.7403	4.77855	2825.4	1038.06
2012AY	2	MBI7469×MBI7455	5.542	35.2099	4.70451	2607.24	918.006
2012AY	1	MBI7506×MBI7455	6.31233	34.2029	6.12367	3865.46	1322.1
2012AY	2	MBI7506×MBI7455	6.35767	33.3246	4.85778	3088.41	1029.2
2012AY	1	MBI7505×MBI7455	5.93	32.344	5.23166	3102.38	1003.43
2012AY	2	MBI7505×MBI7455	6.46533	31.3982	5.38054	3478.7	1092.25
2012AY	1	MBI7115×MBI7251	6.10367	32.9365	4.54462	2773.89	913.621
2012AY	2	MBI7115×MBI7251	6.11333	30.4308	4.7834	2924.25	889.871
2012AY	1	MBI7346×MBI7251	5.938	31.6998	5.10934	3033.93	961.748
2012AY	2	MBI7346×MBI7251	5.58267	29.1978	4.87628	2722.26	794.84
2012AY	1	MBI7469×MBI7251	6.32733	32.4939	4.22536	2673.53	868.734
2012AY	2	MBI7469×MBI7251	5.527	29.7871	5.91824	3271.01	974.34
2012AY	1	MBI7506×MBI7251	5.57133	30.5851	4.60424	2565.18	784.562
2012AY	2	MBI7506×MBI7251	5.35367	28.6906	5.07505	2717.01	779.528
2012AY	1	MBI7505×MBI7251	6.06967	29.0131	4.06548	2467.61	715.932
2012AY	2	MBI7505×MBI7251	5.77133	29.6003	5.46048	3151.43	932.832
2012AY	1	MBI7115×MBI7311	5.81567	32.017	5.04557	2934.34	939.486
2012AY	2	MBI7115×MBI7311	6.102	30.8806	4.76495	2907.57	897.876
2012AY	1	MBI7346×MBI7311	5.90267	30.6867	5.95934	3517.6	1079.44
2012AY	2	MBI7346×MBI7311	5.959	31.3531	6.13729	3657.21	1146.65
2012AY	1	MBI7469×MBI7311	5.722	33.6712	5.64414	3229.57	1087.44
2012AY	2	MBI7469×MBI7311	5.827	34.3859	6.13053	3572.26	1228.35
2012AY	1	MBI7506×MBI7311	6.29533	31.992	4.47725	2818.57	901.717
2012AY	2	MBI7506×MBI7311	6.231	32.5041	5.39426	3361.16	1092.52
2012AY	1	MBI7505×MBI7311	5.65267	32.2208	6.3191	3571.97	1150.92
2012AY	2	MBI7505×MBI7311	6.377	31.7182	5.03432	3210.39	1018.28
2012AY	1	CCRI45	5.68833	32.5227	4.45572	2534.56	824.308
2012AY	2	CCRI45	5.50667	34.0557	5.35306	2947.75	1003.88
2012AY	1	Hai1	3.26533	32.7481	3.48341	1137.45	372.493
2012AY	2	Hai1	2.95867	32.4921	1.9213	568.45	184.701
2012CD	1	MBI7115	4.665	32.2825	3.67122	1712.63	555.545
2012CD	2	MBI7115	4.765	31.3047	3.0218	1439.89	450.752
2012CD	1	MBI7346	5.24333	32.5175	6.30248	3304.6	1074.57
2012CD	2	MBI7346	5.57167	31.0799	6.18181	3444.3	1070.48
2012CD	1	MBI7469	4.84833	32.9323	4.49825	2180.9	718.22
2012CD	2	MBI7469	4.375	30.4	4.39429	1922.5	584.44
2012CD	1	MBI7506	5.55167	30.5314	3.69817	2053.1	626.84
2012CD	2	MBI7506	5.45667	30.0465	3.90788	2132.4	640.328
2012CD	1	MBI7505	5.47	28.1536	3.32395	1818.2	511.888
2012CD	2	MBI7505	5.10167	30.2842	2.90523	1482.15	448.858
2012CD	1	MBI7049	4.64167	35.7271	4.24093	1968.5	703.288
2012CD	2	MBI7049	4.74333	35.0316	4.1629	1974.6	691.734
2012CD	1	MBI7541	4.33917	33.078	3.70104	1605.94	532.017
2012CD	2	MBI7541	4.28667	33.6703	4.06221	1741.33	586.312
2012CD	1	MBI7455	4.66333	33.9886	3.25904	1519.8	516.558
2012CD	2	MBI7455	5.16	32.8488	3.53058	1821.78	598.433
2012CD	1	MBI7251	4.21333	26.9405	2.73655	1153	310.624
2012CD	2	MBI7251	3.87667	26.2253	3.05056	1182.6	310.14
2012CD	1	MBI7311	4.53667	32.3292	5.86819	2662.2	860.667
2012CD	2	MBI7311	5.17333	35.4059	5.37448	2780.4	984.426
2012CD	1	MBI7115×MBI7049	5.10667	35.7702	3.9094	1996.4	714.117
2012CD	2	MBI7115×MBI7049	5.41333	35.6527	5.40296	2924.8	1042.77
2012CD	1	MBI7346×MBI7049	5.3575	33.562	5.32235	2851.45	954.051
2012CD	2	MBI7346×MBI7049	5.37292	33.9632	4.96448	2667.38	903.711
2012CD	1	MBI7469×MBI7049	5.44	35.1716	4.80956	2616.4	920.229
2012CD	2	MBI7469×MBI7049	5.455	35.0443	4.99963	2727.3	955.763
2012CD	1	MBI7506×MBI7049	5.22667	35.3316	4.88571	2553.6	902.229
2012CD	2	MBI7506×MBI7049	5.33667	33.7914	4.21649	2250.2	760.374
2012CD	1	MBI7505×MBI7049	5.41667	32.2769	4.14462	2245	724.617
2012CD	2	MBI7505×MBI7049	5.865	33.9017	4.70912	2761.9	936.33
2012CD	1	MBI7115×MBI7541	5.07	32.6101	4.68284	2374.2	774.23
2012CD	2	MBI7115×MBI7541	5.53667	33.0524	4.19422	2322.2	767.542
2012CD	1	MBI7346×MBI7541	5.26167	32.6151	5.4686	2877.4	938.581
2012CD	2	MBI7346×MBI7541	5.47833	33.6477	5.27295	2888.7	971.981
2012CD	1	MBI7469×MBI7541	5.08583	33.4917	4.68131	2380.84	797.266
2012CD	2	MBI7469×MBI7541	5.09	33.5298	4.07741	2075.4	695.877
2012CD	1	MBI7506×MBI7541	5.16333	30.2776	3.85371	1989.8	602.464
2012CD	2	MBI7506×MBI7541	5.27167	31.8674	4.09036	2156.3	689.804
2012CD	1	MBI7505×MBI7541	5.33667	31.0743	3.8792	2070.2	643.301
2012CD	2	MBI7505×MBI7541	5.265	32.257	2.8792	1515.9	488.985
2012CD	1	MBI7115×MBI7455	5.515	33.9982	4.77044	2630.9	894.458
2012CD	2	MBI7115×MBI7455	4.9	35.2381	4.15102	2034	716.743
2012CD	1	MBI7346×MBI7455	6.03167	34.236	5.15927	3111.9	1065.39
2012CD	2	MBI7346×MBI7455	5.61333	35.0653	5.24964	2946.8	1033.3
2012CD	1	MBI7469×MBI7455	5.085	35.2016	5.9294	3015.1	1061.36
2012CD	2	MBI7469×MBI7455	5.22917	35.9941	5.28418	2763.19	992.587
2012CD	1	MBI7506×MBI7455	5.90833	33.0606	4.37433	2584.5	854.452
2012CD	2	MBI7506×MBI7455	5.4475	32.172	4.82469	2628.25	845.173
2012CD	1	MBI7505×MBI7455	6.06167	34.424	4.77377	2893.7	996.127
2012CD	2	MBI7505×MBI7455	6.26833	32.9434	5.16262	3236.1	1066.08
2012CD	1	MBI7115×MBI7251	5.06167	32.9272	4.55127	2303.7	758.545
2012CD	2	MBI7115×MBI7251	4.68667	31.0945	3.98193	1866.2	588.303
2012CD	1	MBI7346×MBI7251	5.48333	30.9119	5.68815	3119	964.141
2012CD	2	MBI7346×MBI7251	4.90333	29.6737	4.63807	2274.2	674.839
2012CD	1	MBI7469×MBI7251	5.045	31.7146	4.20892	2123.4	673.427
2012CD	2	MBI7469×MBI7251	5.40167	32.3974	4.70984	2544.1	824.222
2012CD	1	MBI7506×MBI7251	5.43333	30.7055	4.57546	2486	763.339
2012CD	2	MBI7506×MBI7251	5.33167	29.9469	3.67596	1959.9	586.928
2012CD	1	MBI7505×MBI7251	5.11667	28.9577	3.43388	1757	508.786
2012CD	2	MBI7505×MBI7251	5.34833	29.2615	3.87205	2070.9	605.975
2012CD	1	MBI7115×MBI7311	5.76667	34.0751	4.06821	2346	799.403
2012CD	2	MBI7115×MBI7311	5.76833	33.343	4.08454	2356.1	785.594
2012CD	1	MBI7346×MBI7311	5.65667	33.0878	4.84278	2739.4	906.407
2012CD	2	MBI7346×MBI7311	5.95	33.1483	5.80168	3452	1144.71
2012CD	1	MBI7469×MBI7311	5.16833	34.6662	5.47585	2830.1	981.089
2012CD	2	MBI7469×MBI7311	4.99333	36.2483	5.48652	2739.6	993.059
2012CD	1	MBI7506×MBI7311	5.79833	33.5462	5.04955	2927.9	982.386
2012CD	2	MBI7506×MBI7311	6.10333	32.6871	4.76166	2906.2	949.951
2012CD	1	MBI7505×MBI7311	5.57417	33.3274	5.47068	3049.45	1016.02
2012CD	2	MBI7505×MBI7311	5.51167	33.6861	5.38984	2970.7	1000.71
2012CD	1	CCRI45	5.23333	32.4841	4.47898	2344	761.427
2012CD	2	CCRI45	5.48	32.8771	4.6146	2528.8	831.397
2012CD	1	Hai1	3.32667	33.56	1.96593	654	219.482
2012CD	2	Hai1	3.16	33.16	1.9019	601	199.292
2013AY	1	MBI7115	5.26633	36.8694	4.63555	2441.24	900.07
2013AY	2	MBI7115	5.59767	36.5093	4.08413	2286.16	834.661
2013AY	1	MBI7346	5.85333	31.7768	5.07745	2972	944.405
2013AY	2	MBI7346	6.025	31.6957	3.97044	2392.19	758.221
2013AY	1	MBI7469	5.34167	33.9158	5.07591	2711.38	919.585
2013AY	2	MBI7469	5.16533	33.1435	4.99474	2579.95	855.085
2013AY	1	MBI7506	5.51467	33.4381	5.83544	3218.05	1076.05
2013AY	2	MBI7506	5.90067	33.1336	4.72955	2790.75	924.676
2013AY	1	MBI7505	6.66833	34.3964	5.27128	3515.06	1209.05
2013AY	2	MBI7505	6.33833	33.2054	4.68804	2971.44	986.677
2013AY	1	MBI7049	5.63567	37.8364	6.39913	3606.34	1364.51
2013AY	2	MBI7049	5.90633	38.439	6.28179	3710.24	1426.18
2013AY	1	MBI7541	5.50733	35.0805	6.80052	3745.28	1313.86
2013AY	2	MBI7541	5.649	36.1185	6.1924	3498.09	1263.46
2013AY	1	MBI7455	5.83333	38.8457	4.68857	2735	1062.43
2013AY	2	MBI7455	6.217	38.0516	4.24544	2639.39	1004.33
2013AY	1	MBI7251	5.88467	31.279	3.19377	1879.42	587.866
2013AY	2	MBI7251	5.79293	31.7168	2.7394	1586.92	502.04
2013AY	1	MBI7311	5.414	35.716	4.57938	2479.28	885.499
2013AY	2	MBI7311	5.528	34.9313	4.05013	2238.91	782.08
2013AY	1	MBI7115×MBI7049	6.07767	36.0445	5.92812	3602.91	1298.65
2013AY	2	MBI7115×MBI7049	6.25167	36.0491	5.68958	3556.94	1282.24
2013AY	1	MBI7346×MBI7049	5.56467	33.8565	6.63998	3694.93	1250.97
2013AY	2	MBI7346×MBI7049	5.99533	32.036	6.17117	3699.82	1185.28
2013AY	1	MBI7469×MBI7049	6.26133	35.6953	6.25035	3913.55	1396.95
2013AY	2	MBI7469×MBI7049	5.673	36.6825	6.42118	3642.74	1336.25
2013AY	1	MBI7506×MBI7049	5.94533	33.7071	5.56184	3306.7	1114.59
2013AY	2	MBI7506×MBI7049	6.13233	33.9186	4.65355	2853.71	967.939
2013AY	1	MBI7505×MBI7049	6.30767	34.3444	5.26389	3320.29	1140.33
2013AY	2	MBI7505×MBI7049	6.2	35.5269	5.66331	3511.25	1247.44
2013AY	1	MBI7115×MBI7541	5.70933	34.067	5.34055	3049.1	1038.74
2013AY	2	MBI7115×MBI7541	5.44	36.0355	4.91314	2672.75	963.14
2013AY	1	MBI7346×MBI7541	5.81733	32.9418	6.96092	4049.4	1333.94
2013AY	2	MBI7346×MBI7541	5.72767	32.8464	7.65327	4383.54	1439.84
2013AY	1	MBI7469×MBI7541	6.09033	35.9696	5.46709	3329.64	1197.66
2013AY	2	MBI7469×MBI7541	6.15267	36.044	4.72386	2906.43	1047.59
2013AY	1	MBI7506×MBI7541	5.83867	36.6237	4.94154	2885.2	1056.67
2013AY	2	MBI7506×MBI7541	5.99	32.9716	6.42467	3848.38	1268.87
2013AY	1	MBI7505×MBI7541	6.11733	35.6582	6.77076	4141.9	1476.93
2013AY	2	MBI7505×MBI7541	5.99933	32.5925	5.07344	3043.72	992.026
2013AY	1	MBI7115×MBI7455	6.31067	36.0976	5.11895	3230.4	1166.1
2013AY	2	MBI7115×MBI7455	6.73533	36.6327	4.63054	3118.82	1142.51
2013AY	1	MBI7346×MBI7455	6.004	33.2501	5.89424	3538.9	1176.69
2013AY	2	MBI7346×MBI7455	6.36867	33.9317	5.66653	3608.82	1224.54
2013AY	1	MBI7469×MBI7455	6.06067	36.1676	4.54121	2752.27	995.433
2013AY	2	MBI7469×MBI7455	6.037	37.2702	4.89504	2955.14	1101.38
2013AY	1	MBI7506×MBI7455	6.02433	33.3813	4.98547	3003.41	1002.58
2013AY	2	MBI7506×MBI7455	6.51667	35.1816	4.71196	3070.62	1080.29
2013AY	1	MBI7505×MBI7455	6.399	33.5521	4.56315	2919.96	979.709
2013AY	2	MBI7505×MBI7455	6.13067	34.1344	5.28067	3237.4	1105.07
2013AY	1	MBI7115×MBI7251	6.03867	31.7785	4.62884	2795.2	888.274
2013AY	2	MBI7115×MBI7251	5.73683	32.8182	5.04863	2896.31	950.516
2013AY	1	MBI7346×MBI7251	6.31733	31.5745	4.23739	2676.9	845.218
2013AY	2	MBI7346×MBI7251	6.15467	30.1181	4.17496	2569.55	773.899
2013AY	1	MBI7469×MBI7251	5.969	32.6911	5.27322	3147.59	1028.98
2013AY	2	MBI7469×MBI7251	5.68833	31.0346	4.83039	2747.69	852.733
2013AY	1	MBI7506×MBI7251	5.7525	30.5087	4.69703	2701.97	824.335
2013AY	2	MBI7506×MBI7251	5.72367	29.9691	3.8103	2180.89	653.593
2013AY	1	MBI7505×MBI7251	6.19533	32.6655	5.02607	3113.82	1017.14
2013AY	2	MBI7505×MBI7251	6.275	34.5551	4.68576	2940.31	1016.03
2013AY	1	MBI7115×MBI7311	6.235	35.2259	5.34292	3331.31	1173.48
2013AY	2	MBI7115×MBI7311	6.01567	34.6817	4.91315	2955.59	1025.05
2013AY	1	MBI7346×MBI7311	6.30767	32.6322	5.4799	3456.54	1127.95
2013AY	2	MBI7346×MBI7311	6.39333	32.659	4.29705	2747.25	897.225
2013AY	1	MBI7469×MBI7311	5.34733	33.1068	5.15542	2756.78	912.681
2013AY	2	MBI7469×MBI7311	5.49667	36.695	6.06026	3331.12	1222.36
2013AY	1	MBI7506×MBI7311	6.13067	31.8399	4.89735	3002.4	955.962
2013AY	2	MBI7506×MBI7311	6.557	33.2164	5.48786	3598.39	1195.26
2013AY	1	MBI7505×MBI7311	6.14867	32.7171	5.71356	3513.07	1149.38
2013AY	2	MBI7505×MBI7311	6.559	33.2875	5.13945	3370.96	1122.11
2013AY	1	CCRI45	5.297	33.9249	4.82091	2553.64	866.318
2013AY	2	CCRI45	5.94167	33.7111	5.41567	3217.81	1084.76
2013AY	1	Hai1	3.23933	36.0054	2.95269	956.475	344.382
2013AY	2	Hai1	3.10167	35.497	3.04695	945.062	335.469
2013ZK	1	MBI7115	5.4435	39.6099	4.75021	2585.78	1024.22
2013ZK	2	MBI7115	4.97267	39.4188	4.53387	2254.54	888.714
2013ZK	1	MBI7346	5.74817	34.2457	4.70675	2705.52	926.523
2013ZK	2	MBI7346	5.471	33.0287	4.28432	2343.95	774.177
2013ZK	1	MBI7469	5.34383	33.9519	4.37652	2338.74	794.047
2013ZK	2	MBI7469	5.0615	33.6198	5.07171	2567.05	863.036
2013ZK	1	MBI7506	5.79283	31.3404	3.89968	2259.02	707.986
2013ZK	2	MBI7506	5.371	33.4481	3.68759	1980.6	662.475
2013ZK	1	MBI7505	5.96217	34.157	4.63102	2761.09	943.108
2013ZK	2	MBI7505	5.63533	36.419	3.61066	2034.73	741.029
2013ZK	1	MBI7049	5.252	39.0137	4.94449	2596.85	1013.13
2013ZK	2	MBI7049	4.94117	38.159	3.87232	1913.38	730.125
2013ZK	1	MBI7541	5.04683	35.6659	3.82348	1929.65	688.227
2013ZK	2	MBI7541	5.13483	35.8921	4.15351	2132.76	765.492
2013ZK	1	MBI7455	5.31367	40.2578	3.08756	1640.63	660.481
2013ZK	2	MBI7455	4.95283	38.5705	3.00041	1486.05	573.178
2013ZK	1	MBI7251	4.83083	31.675	3.20965	1550.53	491.13
2013ZK	2	MBI7251	4.80917	31.388	2.95013	1418.76	445.322
2013ZK	1	MBI7311	4.89667	32.74	5.1156	2504.94	820.117
2013ZK	2	MBI7311	4.49617	32.3157	4.02623	1810.26	587.945
2013ZK	1	MBI7115×MBI7049	5.474	37.0296	5.29678	2899.46	1073.66
2013ZK	2	MBI7115×MBI7049	5.79967	38.3384	4.61868	2678.68	1026.96
2013ZK	1	MBI7346×MBI7049	5.40542	36.4334	5.70034	3081.27	1122.61
2013ZK	2	MBI7346×MBI7049	5.0995	36.2401	6.42294	3275.38	1187
2013ZK	1	MBI7469×MBI7049	5.5315	37.636	5.0753	2807.4	1056.59
2013ZK	2	MBI7469×MBI7049	5.3365	37.6089	4.79647	2559.64	962.651
2013ZK	1	MBI7506×MBI7049	5.96933	35.9113	4.31275	2574.42	924.51
2013ZK	2	MBI7506×MBI7049	6.0025	35.563	4.15013	2491.12	885.915
2013ZK	1	MBI7505×MBI7049	5.86417	33.52	4.99835	2931.12	982.51
2013ZK	2	MBI7505×MBI7049	5.82417	34.9063	4.55132	2650.76	925.283
2013ZK	1	MBI7115×MBI7541	5.28183	35.7736	4.8084	2539.72	908.548
2013ZK	2	MBI7115×MBI7541	5.87683	35.4187	5.37186	3156.95	1118.15
2013ZK	1	MBI7346×MBI7541	5.3925	35.1878	4.55	2453.59	863.363
2013ZK	2	MBI7346×MBI7541	5.78417	34.1593	5.7096	3302.53	1128.12
2013ZK	1	MBI7469×MBI7541	5.53767	37.9221	4.15031	2298.31	871.566
2013ZK	2	MBI7469×MBI7541	5.63917	37.2366	4.02844	2271.71	845.906
2013ZK	1	MBI7506×MBI7541	5.7685	35.6043	5.17457	2984.95	1062.77
2013ZK	2	MBI7506×MBI7541	5.7825	36.0225	5.05592	2923.59	1053.15
2013ZK	1	MBI7505×MBI7541	5.97817	35.1836	4.66263	2787.4	980.707
2013ZK	2	MBI7505×MBI7541	5.80317	37.2641	3.51753	2041.28	760.666
2013ZK	1	MBI7115×MBI7455	6.0645	37.1094	4.37914	2655.73	985.525
2013ZK	2	MBI7115×MBI7455	5.93183	39.2515	4.84249	2872.48	1127.49
2013ZK	1	MBI7346×MBI7455	6.15233	36.4035	4.4682	2748.99	1000.73
2013ZK	2	MBI7346×MBI7455	5.9845	37.0039	5.68207	3400.44	1258.29
2013ZK	1	MBI7469×MBI7455	5.30917	37.2312	3.65705	1941.59	722.877
2013ZK	2	MBI7469×MBI7455	5.192	36.5659	4.32435	2245.2	820.977
2013ZK	1	MBI7506×MBI7455	6.58083	36.077	4.17138	2745.12	990.356
2013ZK	2	MBI7506×MBI7455	6.26417	33.4761	3.90146	2443.94	818.137
2013ZK	1	MBI7505×MBI7455	6.25583	36.5765	3.51644	2199.82	804.619
2013ZK	2	MBI7505×MBI7455	6.28733	36.4516	4.39172	2761.22	1006.51
2013ZK	1	MBI7115×MBI7251	6.00867	36.7858	3.81923	2294.85	844.177
2013ZK	2	MBI7115×MBI7251	5.83383	37.9453	4.59637	2681.45	1017.48
2013ZK	1	MBI7346×MBI7251	6.56167	35.3315	4.75077	3117.29	1101.39
2013ZK	2	MBI7346×MBI7251	6.18517	35.6121	4.73773	2930.36	1043.56
2013ZK	1	MBI7469×MBI7251	6.29333	34.7272	3.85319	2424.94	842.115
2013ZK	2	MBI7469×MBI7251	5.77017	33.2659	4.62095	2666.36	886.991
2013ZK	1	MBI7506×MBI7251	6.0275	33.7232	3.7203	2242.41	756.213
2013ZK	2	MBI7506×MBI7251	6.0425	34.7538	4.84422	2927.12	1017.29
2013ZK	1	MBI7505×MBI7251	6.03733	32.4481	3.79568	2291.58	743.573
2013ZK	2	MBI7505×MBI7251	5.363	34.5982	3.76629	2019.86	698.834
2013ZK	1	MBI7115×MBI7311	5.79933	35.7282	2.79253	1619.48	578.613
2013ZK	2	MBI7115×MBI7311	5.53683	35.3391	3.21401	1779.54	628.874
2013ZK	1	MBI7346×MBI7311	5.9155	34.5533	4.19045	2478.86	856.527
2013ZK	2	MBI7346×MBI7311	5.64867	34.9935	4.7816	2700.96	945.162
2013ZK	1	MBI7469×MBI7311	5.2715	36.5993	5.30486	2796.46	1023.49
2013ZK	2	MBI7469×MBI7311	5.171	35.6121	4.34973	2249.25	801.003
2013ZK	1	MBI7506×MBI7311	5.72338	34.9548	4.55544	2607.25	911.357
2013ZK	2	MBI7506×MBI7311	5.52408	34.2105	5.427	2997.92	1025.6
2013ZK	1	MBI7505×MBI7311	5.90188	33.196	4.31824	2548.57	846.025
2013ZK	2	MBI7505×MBI7311	5.62008	33.0704	4.1671	2341.95	774.491
2013ZK	1	CCRI45	5.70217	33.7269	4.17948	2383.21	803.785
2013ZK	2	CCRI45	5.89667	36.1899	4.83084	2848.59	1030.9
2013ZK	1	Hai1	2.81583	32.7079	4.45402	1254.18	410.215
2013ZK	2	Hai1	2.5725	33.2102	4.10976	1057.24	351.11
